# Supplementary material for: Enhancement of Antioxidant Activity, Stability, and Structure of Heme-Peptides by L-Lysine
Source: Foods. 2025 Jan 9;14(2):192. doi: 10.3390/foods14020192 (PMC11764818; doi:10.3390/foods14020192)
Supplement: Supplementary file 1 [file foods-14-00192-s001.zip]

Archive with 1 entries (1 files):
- foods-3366916-supplementary.pdf
